# Supplementary material for: Abemaciclib and Vacuolin-1 decrease aggregate-prone TDP-43 accumulation by accelerating autophagic flux
Source: Biochem Biophys Rep. 2024 Apr 1;38:101705. doi: 10.1016/j.bbrep.2024.101705 (PMC11001778; doi:10.1016/j.bbrep.2024.101705)
Supplement: Multimedia component 7 [file mmc7.xlsx]

## Sheet: Sheet1
	Supplementary Table 1. Antibodies and reagents list used in the study
	Antibody	Company
	polyclonal rabbit anti-RFP antibody (PM005)	MBL (Tokyo, Japan)
	polyclonal rabbit ATG16L1 antibody (PM040)
	monoclonal mouse anti-LC3 antibody (M186-3)
	polyclonal rabbit anti-TSG101 antibody (14497-1-AP)	ProteinTech (IL, USA)
	monoclonal mouse anti-TDP-43 antibody (60019-2-AP)
	polyclonal rabbit anti-TDP-43 (C-terminal) antibody (12892-1-AP)
	monoclonal mouse anti-GAPDH antibody (sc-32233)	SANTA CRUZ BIOTECHNOLOGY (TX, USA)
	monoclonal mouse anti-LAMP-1 antibody (sc-20011)
	polyclonal rabbit anti-GFP antibody (#60-011)	BioAcademia (Osaka, Japan)
	monoclonal mouse anti-α-tubulin antibody (#70-102)
	polyclonal rabbit anti-GFP antibody (#012-22541)	Fujifilm Wako (Osaka, Japan)
	monoclonal mouse anti-WIPI2 antibody (MCA5780GA)	Bio-rad (CA, USA)
	Anti phospho TDP-43 (pS409/410) (TIP-PTD-M01A)	Cosmo Bio (Tokyo, Japan)
	Reagent	Company
	DMSO (#09659-14)	Nacalai Tesque (Kyoto, Japan)
	DMEM (#08458-45)
	DMEM/Ham's F-12 (#08460-95)
	1% penicillin/streptomycin (#26253-84)
	DAPI (#19178-91)
	HBSS (#09735-75）
	vacuolin-1 (#20425)	Cayman Chemical (MI, USA)
	wortmannin (#10010591)
	Hoehst33342 (H342)	Dojindo (Kumamoto, Japan)
	DALGreen (D675)
	bafilomycin A1 (BVT-0252)	Adipogen (CA, USA)
	abemaciclib (LY2835219)	AdooQ BioScience (CA, USA)
	palbociclib (v-4703)	LC Laboratories (MA, USA)
	Ribociclib (LEE011)	SYNkinase (Shanghai, China)
	Vectatatin ABC standard kit (PK-4000)	Vector Laboratories (CA, USA)
